# Supplementary material for: Surface Versus Bulk State Transitions in Inkjet-Printed All-Inorganic Perovskite Quantum Dot Films
Source: Nanomaterials (Basel). 2022 Nov 10;12(22):3956. doi: 10.3390/nano12223956 (PMC9697151; doi:10.3390/nano12223956)
Supplement: Supplementary file 1 [file nanomaterials-12-03956-s001.zip]

Archive with 1 entries (1 files):
- nanomaterials-2027598-supplementary.pdf
